# Supplementary material for: Application of Intracranial Pressure-Directed Therapy on Delayed Cerebral Ischemia After Aneurysmal Subarachnoid Hemorrhage
Source: Front Aging Neurosci. 2022 Mar 14;14:831994. doi: 10.3389/fnagi.2022.831994 (PMC8964287; doi:10.3389/fnagi.2022.831994)
Supplement: Supplementary file 1 [file Table_1.XLSX]

## Sheet: ICP group
Patient No.	Sex	Age	Pre-op H-H	Pre-op mFS	Pre-op GCS	Pre-op WFNS	Pre-op GOS	Pre-op mRS	location	Cigarette smoking	Alcohol drinking	Hypertension	Diabetes	Hyperlipidemia	Prior infarction	Post-op infection	Post-op hemorrhage	Post-op infection	Post-op DCI	Post-op hydrocephalus	Post-op GOS	Post-op mRS	Length of hospital stay
1	Male	59	2	3	14	2	5	1	ICA	1	1	0	0	0	0	1	0	0	1	0	4	2	28
2	Female	63	3	3	15	3	5	1	MCA	1	1	1	0	0	0	0	0	1	0	0	5	1	10
3	Male	56	3	4	10	4	3	4	ACoA	0	0	0	0	0	0	1	0	0	1	0	3	4	22
4	Female	70	2	4	15	1	5	1	ACoA	0	0	0	0	0	0	0	0	0	0	0	5	1	13
5	Male	49	2	2	15	1	5	1	ACoA	0	0	0	0	0	0	0	0	0	0	0	5	1	9
6	Male	51	2	3	15	1	5	1	ACoA	0	0	0	0	0	0	0	0	0	0	0	5	1	9
7	Female	47	2	2	15	1	5	1	MCA	0	0	0	0	0	0	0	0	0	0	0	5	1	9
8	Male	39	2	2	15	1	5	1	ACoA	0	0	1	0	0	0	0	0	0	0	0	5	1	7
9	Male	38	2	3	15	1	5	1	ACoA	0	0	1	0	0	0	1	0	0	1	0	5	1	22
10	Female	70	2	4	15	1	5	1	MCA	0	0	1	0	0	0	1	0	0	0	0	2	5	14
11	Female	69	3	4	14	2	5	1	MCA	0	0	0	0	0	0	0	0	0	1	0	5	1	20
12	Male	70	3	3	10	4	3	4	MCA	1	0	1	0	0	1	1	0	0	1	1	5	1	84
13	Female	50	2	3	15	1	5	1	PCoA	0	0	0	0	0	0	0	0	0	0	0	5	1	11
14	Male	67	2	3	15	1	5	1	MCA	0	0	0	0	0	0	1	0	0	0	0	3	4	11
15	Male	47	2	2	15	1	5	1	MCA	0	0	1	0	0	1	0	0	0	0	0	5	1	12
16	Female	59	2	2	15	1	5	1	MCA	0	0	0	0	0	0	0	0	0	0	0	5	1	8
17	Male	37	2	4	13	2	5	1	ACoA	0	0	0	0	0	0	0	0	0	1	0	5	1	10
18	Male	50	2	3	15	1	5	1	ACoA	0	0	1	0	0	1	0	0	0	0	0	5	1	13
19	Male	55	2	4	15	1	5	1	ICA	0	0	0	0	0	0	1	1	0	1	0	3	4	12
20	Male	49	2	3	15	1	5	1	ACoA	0	0	0	0	0	0	1	0	0	1	0	3	4	57
21	Male	65	2	3	15	1	5	1	ICA	0	0	0	0	0	0	1	0	0	0	0	5	1	7
22	Female	62	2	3	15	1	5	1	MCA	0	0	1	0	0	1	0	0	0	1	0	4	2	20
23	Male	41	2	2	15	1	5	1	ACoA	1	1	0	0	0	0	0	0	0	1	0	5	1	25
24	Male	57	2	2	15	1	5	1	ACoA	0	0	0	0	0	0	0	0	0	1	0	4	2	20
25	Female	66	2	2	15	1	5	1	ICA	0	0	0	0	0	0	0	0	0	1	0	5	1	27
26	Male	39	2	4	15	1	5	1	PCoA	0	0	0	0	0	0	0	0	0	1	0	2	5	12
27	Female	57	2	2	15	1	5	1	MCA	1	0	1	1	0	0	0	0	0	0	0	5	1	10
28	Female	60	4	2	7	4	2	5	MCA	0	0	0	0	0	0	0	0	0	1	0	2	5	20
29	Male	54	2	4	15	1	5	1	MCA	0	0	1	0	0	0	0	0	0	0	0	5	1	12
30	Male	42	2	2	15	1	5	1	ACoA	0	0	1	0	0	0	1	0	0	1	0	5	1	25
31	Female	53	2	2	15	1	5	1	MCA	0	0	1	0	0	0	0	0	0	0	0	5	1	17
32	Female	64	2	3	15	1	5	1	MCA	1	1	0	0	0	0	0	0	0	1	0	5	1	22
33	Female	58	2	4	15	1	5	1	ACoA	0	0	1	0	0	0	0	0	0	0	0	5	1	14
34	Female	48	2	3	15	1	5	1	PCoA	0	0	1	0	0	0	0	0	0	1	0	3	4	16
35	Male	54	2	4	15	1	5	1	MCA	0	0	1	0	0	0	0	0	0	0	0	4	2	16
36	Female	55	2	3	15	1	5	1	PCoA	0	0	0	0	0	0	0	0	0	0	0	5	1	11
37	Female	72	2	4	15	1	5	1	PCoA	0	0	0	0	1	0	0	0	0	1	0	3	4	16
38	Male	47	2	3	15	1	5	1	MCA	0	0	0	0	0	0	1	0	0	0	0	5	1	22
39	Male	37	2	3	15	1	5	1	ACoA	0	0	0	0	0	0	0	0	0	1	0	5	1	12
40	Male	51	2	2	15	1	5	1	ACoA	0	0	0	0	0	0	1	0	0	0	0	5	1	19
41	Female	50	3	4	10	4	3	4	ACoA	0	0	1	0	0	0	0	0	0	1	0	4	2	20
42	Female	68	3	4	10	4	4	3	ACoA	0	0	1	0	0	0	0	0	0	1	0	4	2	36
43	Male	49	2	2	15	1	5	1	ACoA	1	0	0	0	0	1	0	0	0	0	0	5	1	8
44	Male	49	2	2	15	1	5	1	MCA	0	0	1	0	0	0	0	0	0	0	0	5	1	12
45	Female	57	2	4	15	1	5	1	MCA	0	0	0	0	0	0	0	0	0	0	0	3	4	14
46	Male	43	2	2	15	1	5	1	MCA	0	0	0	0	0	0	1	0	0	0	0	5	1	16
47	Male	36	2	3	15	1	5	1	MCA	0	0	1	0	0	0	0	0	0	0	0	5	1	13
48	Male	60	4	4	7	4	3	5	ICA	1	1	1	0	0	0	0	0	0	0	0	3	4	20
49	Male	60	2	3	15	1	5	1	MCA	0	0	1	0	0	0	0	0	0	0	0	5	1	14
50	Male	46	2	2	15	1	5	1	ACoA	1	1	0	0	0	0	0	0	0	1	0	5	1	18
51	Female	56	4	4	5	5	2	5	MCA	0	0	1	0	0	0	0	0	0	1	0	4	2	17
52	Female	67	2	3	15	1	5	1	MCA	0	0	1	0	0	0	0	0	0	0	0	5	1	13
53	Female	60	3	4	11	4	3	4	ACoA	0	0	1	0	0	0	0	0	0	1	0	3	4	24
54	Female	63	3	3	14	2	5	1	MCA	0	0	1	0	0	0	0	0	0	0	0	5	1	14
55	Male	48	2	3	14	2	5	1	MCA	0	0	1	0	0	0	0	0	0	0	0	5	1	7
56	Female	55	4	4	5	5	2	5	MCA	0	0	1	0	0	0	1	0	0	0	0	3	5	21
57	Male	28	4	3	7	4	3	3	MCA	0	0	0	0	0	0	0	0	0	1	0	3	4	15
58	Female	55	2	4	14	2	5	1	ACoA	0	0	1	0	0	0	0	0	0	0	0	5	1	13
59	Female	47	2	4	13	3	5	2	PCoA	0	0	1	0	0	0	0	0	0	1	0	4	2	12
60	Female	63	3	4	13	2	3	3	MCA	0	0	1	0	0	0	0	0	0	0	0	3	5	31
61	Female	38	1	2	15	1	5	1	PCoA	0	0	0	0	0	0	0	0	0	0	0	1	1	6
62	Female	59	2	2	14	2	5	1	ACoA	0	0	0	0	0	0	0	0	0	0	0	5	1	13
63	Female	65	2	2	14	2	5	1	PCoA	0	0	0	0	0	0	0	0	0	0	0	5	1	15
64	Male	44	4	3	6	5	2	5	ACoA	1	0	1	0	0	0		0	0	1	0	1	5	11
65	Female	33	2	4	14	2	5	1	ACoA	0	0	0	0	0	0	0	0	0	0	0	5	1	13
66	Female	65	4	4	6	5	2	5	PCoA	0	0	不详	0	0	0	0	1	0	0	0	3	5	19
67	Female	60	1	3	15	1	5	1	ACA	0	0	1	0	0	0	0	0	0	0	0	5	1	14
68	Female	38	1	4	14	2	5	1	MCA	0	0	0	0	0	0	0	0	0	0	0	5	1	12

## Sheet: control group
Patient No.	Sex	Age	Pre-op H-H	Pre-op mFS	Pre-op GCS	Pre-op WFNS	Pre-op GOS	Pre-op mRS	location	Cigarette smoking	Alcohol drinking	Hypertension	Diabetes	Hyperlipidemia	Prior infarction	Post-op infection	Post-op hemorrhage	Post-op infection	Post-op DCI	Post-op hydrocephalus	Post-op GOS	Post-op mRS	Length of hospital stay
1	Male	30	3	4	15	1	5	1	ACoA	1	0	0	0	0	0	0	0	0	0	0	5	1	12	0
2	Female	60	3	4	13	2	4	1	PCA	0	0	1	1	0	0	1	0	0	1	0	2	5	15	0
3	Female	57	3	3	13	2	4	1	ACoA	0	0	1	0	0	0	0	0	0	0	0	5	1	17	0
4	Female	42	1	2	15	1	5	1	MCA	0	0	0	0	0	0	0	0	0	0	0	0	0	9	0
5	Female	53	1	4	15	1	5	1	PCA	0	0	0	0	0	0	0	0	0	0	0	4	2	14	0
6	Female	64	3	4	13	3	3	4	PCA	0	0	1	0	0	0	0	0	0	0	1	3	5	30	0
7	Male	39	4	4	6	5	2	5	ACA	1	1	1	1	0	0	0	0	0	0	0	3	5	17	0
8	Female	51	1	4	15	1	5	1	ACoA	0	0	1	0	0	0	0	0	0	0	0	3	4	8	0
9	Female	61	4	4	6	5	3	5	ACoA	0	0	1	0	0	0	0	0	0	0	0	2	5	5	0
10	Female	55	3	3	13	2	4	3	ACoA	0	0	1	1	1	0	1	0	0	0	0	3	4	10	0
11	Male	38	3	4	13	3	4	3	ACoA	0	0	1	0	0	0	1	0	0	1	0	2	6	7	0
12	Male	43	1	2	15	1	5	1	MCA	0	0	1	0	0	0	0	0	0	0	0	5	1	7	0
13	Male	51	3	3	14	2	5	1	ACoA	0	0	1	0	0	0	0	0	0	0	0	5	1	15	0
14	Female	54	3	2	13	3	4	2	PICA	0	0	0	0	0	0	0	0	0	0	0	4	2	24	0
15	Male	54	3	4	11	4	2	4	MCA	0	0	0	0	0	0	0	0	0	0	0	2	4	17	0
16	Male	58	1	4	15	1	5	1	MCA	1	1	0	0	0	0	0	0	0	0	0	5	1	13	0
17	Male	57	1	2	15	1	5	1	ACoA	1	1	1	0	0	0	0	0	0	0	0	5	1	9	0
18	Female	66	2	4	14	2	4	2	PCoA	0	0	1	0	0	1	0	0	0	0	0	4	3	14	1
19	Female	53	1	3	15	1	5	1	ACoA	0	0	0	0	0	0	0	0	0	0	0	5	1	7	0
20	Female	45	2	3	15	3	5	1	PCoA	0	0	0	0	0	0	0	0	1	1	0	4	2	23	0
21	Female	63	3	4	12	4	4	3	PCoA	0	0	0	0	0	0	0	0	1	0	0	2	5	15	0
22	Male	41	1	2	14	2	5	1	ACoA	1	0	1	0	0	0	0	0	0	0	0	5	1	10	0
23	Male	63	2	2	14	2	5	1	ICA	1	0	1	0	0	0	1	0	0	1	0	2	6	2	0
24	Female	40	1	3	15	1	5	1	ACoA	0	0	1	0	0	0	0	0	0	0	0	5	1	8	0
25	Female	68	2	4	14	3	5	1	PCoA	0	0	1	0	0	0	0	0	0	0	0	5	1	19	0
26	Male	28	1	2	15	1	5	1	ACoA	1	1	0	0	0	0	0	0	1	0	0	5	1	16	0
27	Female	54	1	3	15	1	5	1	MCA	0	0	0	1	0	0	0	0	0	0	0	5	1	8	0
28	Female	44	1	4	15	1	5	1	MCA	0	0	1	0	0	0	0	0	0	0	0	5	1	11	0
29	Male	24	2	4	15	1	5	1	PCA	1	1	1	0	0	0	0	0	1	0	1	5	1	25	0
30	Female	63	1	2	15	1	5	1	ACA	0	0	1	0	0	0	1	0	0	0	0	3	4	11	0
31	Male	50	4	4	5	5	2	5	ACoA	0	0	1	0	0	0	0	0	0	0	0	1	6	7	0
32	Female	50	1	2	15	1	5	1	MCA	0	0	0	0	0	0	0	0	0	0	0	5	1	8	0
33	Female	51	3	4	12	4	3	4	ACA	0	0	1	0	0	0	0	0	0	0	0	3	5	19	0
34	Female	69	3	4	12	4	3	4	BA	0	0	1	0	0	0	0	0	0	0	0	3	4	6	0
35	Male	62	3	4	12	4	3	4	ACoA	0	0	1	0	0	0	0	0	1	0	1	3	5	62	0
36	Female	46	1	3	15	1	5	1	AChA	0	0	0	0	0	0	0	0	0	0	0	5	1	8	0
37	Female	64	4	4	8	4	3	5	PICA	0	0	1	0	0	0	0	0	0	0	0	1	6	13	0
38	Female	64	3	4	11	4	3	4	ACoA	0	0	1	0	0	0	1	0	0	0	0	1	6	18	0
39	Female	54	2	4	14	2	5	1	ACoA	0	0	0	0	0	0	1	0	1	0	0	5	1	30	0
40	Male	59	1	2	15	1	5	1	PCoA	1	0	1	0	0	0	0	0	0	0	0	5	1	11	0
41	Male	37	1	2	15	1	5	1	MCA	1	0	1	0	0	0	0	0	0	0	0	5	1	9	0
42	Male	63	3	2	14	2	5	1	ACoA	1	1	1	0	0	0	1	0	0	0	0	4	3	25	0
43	Female	56	1	2	15	1	5	1	ACoA	0	0	0	0	0	0	0	0	0	0	0	5	1	14	0
44	Female	56	1	3	15	1	5	1	ACoA	0	0	0	0	0	0	1	0	0	0	0	3	4	12	0
45	Female	55	1	2	15	1	5	1	ICA	0	0	1	0	0	0	0	0	0	0	0	5	1	11	0
46	Female	52	4	4	5	5	2	5	ICA	0	0	0	0	0	0	0	0	0	0	0	2	5	26	0
47	Male	51	4	4	5	5	2	5	ACoA	0	1	1	1	0	0	0	0	0	0	1	2	5	70	0
48	Female	74	1	3	14	2	5	1	PCoA	1	0	1	0	0	0	1	0	0	0	0	3	4	43	0
49	Male	52	3	4	14	2	5	1	PCoA	0	0	0	0	0	0	1	0	0	0	0	4	2	20	0
50	Male	65	1	4	15	1	5	1	MCA	0	1	1	0	0	0	0	0	1	0	0	5	1	12	0
51	Female	65	3	4	14	2	5	1	MCA	0	0	1	0	0	0	1	0	0	0	0	5	1	17	0
52	Female	56	3	2	15	1	5	1	PCoA	0	0	1	0	0	0	0	0	0	0	0	5	1	5	0
53	Female	51	1	2	15	1	5	1	PCoA	0	0	0	0	0	0	1	0	0	0	0	3	4	6	0
54	Male	51	1	2	15	1	5	1	PCoA	1	0	1	0	0	0	0	0	0	0	0	5	1	6	0
55	Female	53	1	3	15	1	5	1	PCoA	0	0	0	0	0	0	0	0	0	0	0	5	1	7	0
56	Male	48	2	2	15	1	5	1	PCoA	1	1	1	0	0	0	0	0	0	0	0	5	1	6	0
57	Female	38	1	3	15	1	5	1	MCA	0	0	1	0	0	0	0	0	0	0	0	5	1	8	0
58	Female	66	1	4	15	1	5	1	PICA	1	0	1	0	0	0	0	0	0	0	0	4	2	15	0
59	Female	35	1	2	15	1	5	1	PCoA	0	0	0	0	0	0	0	0	0	0	0	5	1	9	0
60	Male	52	1	4	15	1	5	1	MCA	0	0	0	0	0	0	0	0	0	0	0	5	1	9	0
61	Female	51	3	2	14	2	5	1	ACoA	0	0	0	0	0	0	0	0	0	0	0	5	1	9	0
62	Female	48	1	2	15	1	5	1	ACoA	0	0	1	0	0	0	1	0	0	1	0	2	5	5	0
63	Female	68	1	2	15	1	5	1	PCoA	0	0	1	0	0	0	0	0	0	0	0	5	1	4	0
64	Female	61	2	4	14	2	5	1	ACoA	0	0	0	0	0	0	0	0	0	0	0	4	3	31	0
65	Male	35	3	3	13	3	4	2	ACoA	0	0	1	0	0	0	0	0	0	0	0	5	1	10	0
66	Male	45	4	4	8	4	3	4	ACoA	1	1	0	0	0	0	0	0	0	0	0	3	5	4	0
67	Female	62	4	4	7	4	4	4	PCoA	0	0	1	0	0	1	0	0	0	0	0	4	4	9	1
68	Male	50	1	4	15	1	5	1	MCA	1	1	0	1	0	0	0	0	0	0	0	5	1	7	0
69	Male	80	1	2	15	1	5	1	MCA	1	1	1	0	0	0	0	0	0	0	0	3	4	14	0
70	Male	47	1	2	15	1	5	1	MCA	1	1	1	0	0	0	0	0	0	0	0	5	1	11	0
71	Male	31	1	4	15	1	5	1	MCA	1	0	1	0	0	0	1	0	0	0	0	3	4	8	0
72	Female	63	3	4	13	3	4	2	MCA	0	0	1	0	0	0	0	0	1	0	1	4	2	14	0
73	Female	35	3	3	13	3	4	2	MCA	0	0	0	0	0	0	0	0	0	0	0	5	1	8	0
74	Female	58	3	2	14	2	5	1	PCoA	0	0	0	0	0	0	0	0	0	0	0	5	1	9	0
75	Female	68	1	3	15	1	5	1	ACoA	0	0	1	0	0	0	0	0	0	0	0	5	2	4	0
76	Female	56	3	4	12	4	3	3	MCA	0	0	1	0	0	0	0	0	0	0	1	3	5	6	0
